# Supplementary material for: Synemaguiyang sp. nov., the fourth endemic species of Synema Simon, 1864 (Araneae, Thomisidae) from China
Source: Biodivers Data J. 2022 May 12;10:e85072. doi: 10.3897/BDJ.10.e85072 (PMC9848519; doi:10.3897/BDJ.10.e85072)
Supplement: XML Treatment for Synema guiyang [file BDJ.10.e85072-treatment1.xml]

<!DOCTYPE tp:taxon-treatment
  PUBLIC "-//TaxonX//DTD Taxonomic Treatment Publishing DTD v0 20100105//EN" "tax-treatment-NSO.dtd">
<tp:taxon-treatment xmlns:tp="http://www.plazi.org/taxpub"><tp:treatment-meta><mixed-citation publication-type="journal"><person-group><name><surname>Zhang</surname><given-names>Jianshuang</given-names></name><name><surname>Zhang</surname><given-names>Wanling</given-names></name><name><surname>Deng</surname><given-names>Langju</given-names></name><name><surname>Lu</surname><given-names>Qianle</given-names></name><name><surname>Yu</surname><given-names>Hao</given-names></name></person-group><article-title><italic><tp:taxon-name><tp:taxon-name-part taxon-name-part-type="genus" reg="Synema">Synema</tp:taxon-name-part><tp:taxon-name-part taxon-name-part-type="species" reg="guiyang">guiyang</tp:taxon-name-part></tp:taxon-name></italic> sp. nov., the fourth endemic species of <italic><tp:taxon-name><tp:taxon-name-part taxon-name-part-type="genus" reg="Synema">Synema</tp:taxon-name-part></tp:taxon-name></italic> Simon, 1864 (<tp:taxon-name><tp:taxon-name-part taxon-name-part-type="order">Araneae</tp:taxon-name-part></tp:taxon-name>, <tp:taxon-name><tp:taxon-name-part taxon-name-part-type="family">Thomisidae</tp:taxon-name-part></tp:taxon-name>) from China</article-title><source>Biodivers Data J</source><day>12</day><month>05</month><year>2022</year><volume>10</volume><pub-id pub-id-type="doi">10.3897/BDJ.10.e85072</pub-id></mixed-citation></tp:treatment-meta><tp:nomenclature><tp:taxon-name>
            <object-id xmlns:xlink="http://www.w3.org/1999/xlink" content-type="arpha" xlink:type="simple">BB6AFCEC-3FC5-5F68-A0A0-CFB80E085396</object-id>
            <tp:taxon-name-part taxon-name-part-type="genus">Synema</tp:taxon-name-part>
            <tp:taxon-name-part taxon-name-part-type="species">guiyang</tp:taxon-name-part>
            <object-id xmlns:xlink="http://www.w3.org/1999/xlink" content-type="zoobank" xlink:type="simple" object-id-type="ZooBank">C659D2A5-4612-4DCA-9EA3-1A43DBB0A5DC</object-id>
          </tp:taxon-name><tp:taxon-authority>J. Zhang, Q. Lu &amp; H. Yu</tp:taxon-authority><tp:taxon-status xmlns:xlink="http://www.w3.org/1999/xlink" xlink:type="simple">sp. n.</tp:taxon-status></tp:nomenclature><tp:treatment-sec sec-type="materials"><title>Materials</title><list list-type="alpha-lower" list-content="occurrences"><list-item><p><bold>Type status:</bold> <named-content xmlns:xlink="http://www.w3.org/1999/xlink" content-type="dwc:typeStatus" xlink:type="simple">Holotype</named-content>. <bold>Occurrence:</bold> recordedBy: <named-content xmlns:xlink="http://www.w3.org/1999/xlink" content-type="dwc:recordedBy" xlink:type="simple">Hao Yu</named-content>; individualID: <named-content xmlns:xlink="http://www.w3.org/1999/xlink" content-type="dwc:individualID" xlink:type="simple">YHTHO002</named-content>; individualCount: <named-content xmlns:xlink="http://www.w3.org/1999/xlink" content-type="dwc:individualCount" xlink:type="simple">1</named-content>; sex: <named-content xmlns:xlink="http://www.w3.org/1999/xlink" content-type="dwc:sex" xlink:type="simple">male</named-content>; lifeStage: <named-content xmlns:xlink="http://www.w3.org/1999/xlink" content-type="dwc:lifeStage" xlink:type="simple">adult</named-content>; behavior: <named-content xmlns:xlink="http://www.w3.org/1999/xlink" content-type="dwc:behavior" xlink:type="simple">foraging</named-content>; preparations: <named-content xmlns:xlink="http://www.w3.org/1999/xlink" content-type="dwc:preparations" xlink:type="simple">whole animal (ETOH)</named-content>; associatedSequences: <named-content xmlns:xlink="http://www.w3.org/1999/xlink" content-type="dwc:associatedSequences" xlink:type="simple">GenBank: ON435709</named-content>; <bold>Taxon:</bold> order: <named-content xmlns:xlink="http://www.w3.org/1999/xlink" content-type="dwc:order" xlink:type="simple"><tp:taxon-name><tp:taxon-name-part taxon-name-part-type="order">Araneae</tp:taxon-name-part></tp:taxon-name></named-content>; family: <named-content xmlns:xlink="http://www.w3.org/1999/xlink" content-type="dwc:family" xlink:type="simple"><tp:taxon-name><tp:taxon-name-part taxon-name-part-type="family">Thomisidae</tp:taxon-name-part></tp:taxon-name></named-content>; genus: <named-content xmlns:xlink="http://www.w3.org/1999/xlink" content-type="dwc:genus" xlink:type="simple"><tp:taxon-name><tp:taxon-name-part taxon-name-part-type="genus">Synema</tp:taxon-name-part></tp:taxon-name></named-content>; specificEpithet: <named-content xmlns:xlink="http://www.w3.org/1999/xlink" content-type="dwc:specificEpithet" xlink:type="simple"><italic><tp:taxon-name><tp:taxon-name-part taxon-name-part-type="genus" reg="Synema"/><tp:taxon-name-part taxon-name-part-type="species" reg="guiyang">guiyang</tp:taxon-name-part></tp:taxon-name></italic></named-content>; scientificNameAuthorship: <named-content xmlns:xlink="http://www.w3.org/1999/xlink" content-type="dwc:scientificNameAuthorship" xlink:type="simple">J. Zhang, Q. Lu &amp; H. Yu,</named-content>; <bold>Location:</bold> continent: <named-content xmlns:xlink="http://www.w3.org/1999/xlink" content-type="dwc:continent" xlink:type="simple">Asia</named-content>; country: <named-content xmlns:xlink="http://www.w3.org/1999/xlink" content-type="dwc:country" xlink:type="simple">China</named-content>; countryCode: <named-content xmlns:xlink="http://www.w3.org/1999/xlink" content-type="dwc:countryCode" xlink:type="simple">CHN</named-content>; stateProvince: <named-content xmlns:xlink="http://www.w3.org/1999/xlink" content-type="dwc:stateProvince" xlink:type="simple">Guizhou</named-content>; county: <named-content xmlns:xlink="http://www.w3.org/1999/xlink" content-type="dwc:county" xlink:type="simple">Guiyang City</named-content>; locality: <named-content xmlns:xlink="http://www.w3.org/1999/xlink" content-type="dwc:locality" xlink:type="simple">Guiyang Forest Park</named-content>; decimalLatitude: <named-content xmlns:xlink="http://www.w3.org/1999/xlink" content-type="dwc:decimalLatitude" xlink:type="simple">26.55540319</named-content>; decimalLongitude: <named-content xmlns:xlink="http://www.w3.org/1999/xlink" content-type="dwc:decimalLongitude" xlink:type="simple">106.75898910</named-content>; <bold>Identification:</bold> identifiedBy: <named-content xmlns:xlink="http://www.w3.org/1999/xlink" content-type="dwc:identifiedBy" xlink:type="simple">Hao Yu</named-content>; dateIdentified: <named-content xmlns:xlink="http://www.w3.org/1999/xlink" content-type="dwc:dateIdentified" xlink:type="simple">2021-11</named-content>; <bold>Event:</bold> samplingProtocol: <named-content xmlns:xlink="http://www.w3.org/1999/xlink" content-type="dwc:samplingProtocol" xlink:type="simple">by hand</named-content>; samplingEffort: <named-content xmlns:xlink="http://www.w3.org/1999/xlink" content-type="dwc:samplingEffort" xlink:type="simple">10 km by foot</named-content>; year: <named-content xmlns:xlink="http://www.w3.org/1999/xlink" content-type="dwc:year" xlink:type="simple">2021</named-content>; month: <named-content xmlns:xlink="http://www.w3.org/1999/xlink" content-type="dwc:month" xlink:type="simple">8</named-content>; day: <named-content xmlns:xlink="http://www.w3.org/1999/xlink" content-type="dwc:day" xlink:type="simple">10</named-content>; <bold>Record Level:</bold> institutionID: <named-content xmlns:xlink="http://www.w3.org/1999/xlink" content-type="dwc:institutionID" xlink:type="simple">MGEU</named-content>; basisOfRecord: <named-content xmlns:xlink="http://www.w3.org/1999/xlink" content-type="dwc:basisOfRecord" xlink:type="simple">PreservedSpecimen</named-content></p></list-item><list-item><p><bold>Type status:</bold> <named-content xmlns:xlink="http://www.w3.org/1999/xlink" content-type="dwc:typeStatus" xlink:type="simple">Paratype</named-content>. <bold>Occurrence:</bold> recordedBy: <named-content xmlns:xlink="http://www.w3.org/1999/xlink" content-type="dwc:recordedBy" xlink:type="simple">Hao Yu</named-content>; individualID: <named-content xmlns:xlink="http://www.w3.org/1999/xlink" content-type="dwc:individualID" xlink:type="simple">YHTHO003</named-content>; individualCount: <named-content xmlns:xlink="http://www.w3.org/1999/xlink" content-type="dwc:individualCount" xlink:type="simple">1</named-content>; sex: <named-content xmlns:xlink="http://www.w3.org/1999/xlink" content-type="dwc:sex" xlink:type="simple">female</named-content>; lifeStage: <named-content xmlns:xlink="http://www.w3.org/1999/xlink" content-type="dwc:lifeStage" xlink:type="simple">adult</named-content>; behavior: <named-content xmlns:xlink="http://www.w3.org/1999/xlink" content-type="dwc:behavior" xlink:type="simple">foraging</named-content>; preparations: <named-content xmlns:xlink="http://www.w3.org/1999/xlink" content-type="dwc:preparations" xlink:type="simple">whole animal (ETOH)</named-content>; associatedSequences: <named-content xmlns:xlink="http://www.w3.org/1999/xlink" content-type="dwc:associatedSequences" xlink:type="simple">GenBank: ON435708</named-content>; <bold>Taxon:</bold> order: <named-content xmlns:xlink="http://www.w3.org/1999/xlink" content-type="dwc:order" xlink:type="simple"><tp:taxon-name><tp:taxon-name-part taxon-name-part-type="order">Araneae</tp:taxon-name-part></tp:taxon-name></named-content>; family: <named-content xmlns:xlink="http://www.w3.org/1999/xlink" content-type="dwc:family" xlink:type="simple"><tp:taxon-name><tp:taxon-name-part taxon-name-part-type="family">Thomisidae</tp:taxon-name-part></tp:taxon-name></named-content>; genus: <named-content xmlns:xlink="http://www.w3.org/1999/xlink" content-type="dwc:genus" xlink:type="simple"><tp:taxon-name><tp:taxon-name-part taxon-name-part-type="genus">Synema</tp:taxon-name-part></tp:taxon-name></named-content>; specificEpithet: <named-content xmlns:xlink="http://www.w3.org/1999/xlink" content-type="dwc:specificEpithet" xlink:type="simple"><italic><tp:taxon-name><tp:taxon-name-part taxon-name-part-type="genus" reg="Synema"/><tp:taxon-name-part taxon-name-part-type="species" reg="guiyang">guiyang</tp:taxon-name-part></tp:taxon-name></italic></named-content>; scientificNameAuthorship: <named-content xmlns:xlink="http://www.w3.org/1999/xlink" content-type="dwc:scientificNameAuthorship" xlink:type="simple">J. Zhang, Q. Lu &amp; H. Yu,</named-content>; <bold>Location:</bold> continent: <named-content xmlns:xlink="http://www.w3.org/1999/xlink" content-type="dwc:continent" xlink:type="simple">Asia</named-content>; country: <named-content xmlns:xlink="http://www.w3.org/1999/xlink" content-type="dwc:country" xlink:type="simple">China</named-content>; countryCode: <named-content xmlns:xlink="http://www.w3.org/1999/xlink" content-type="dwc:countryCode" xlink:type="simple">CHN</named-content>; stateProvince: <named-content xmlns:xlink="http://www.w3.org/1999/xlink" content-type="dwc:stateProvince" xlink:type="simple">Guizhou</named-content>; county: <named-content xmlns:xlink="http://www.w3.org/1999/xlink" content-type="dwc:county" xlink:type="simple">Guiyang City</named-content>; locality: <named-content xmlns:xlink="http://www.w3.org/1999/xlink" content-type="dwc:locality" xlink:type="simple">Guiyang Forest Park</named-content>; decimalLatitude: <named-content xmlns:xlink="http://www.w3.org/1999/xlink" content-type="dwc:decimalLatitude" xlink:type="simple">26.55540319</named-content>; decimalLongitude: <named-content xmlns:xlink="http://www.w3.org/1999/xlink" content-type="dwc:decimalLongitude" xlink:type="simple">106.75898910</named-content>; <bold>Identification:</bold> identifiedBy: <named-content xmlns:xlink="http://www.w3.org/1999/xlink" content-type="dwc:identifiedBy" xlink:type="simple">Hao Yu</named-content>; dateIdentified: <named-content xmlns:xlink="http://www.w3.org/1999/xlink" content-type="dwc:dateIdentified" xlink:type="simple">2021-11</named-content>; <bold>Event:</bold> samplingProtocol: <named-content xmlns:xlink="http://www.w3.org/1999/xlink" content-type="dwc:samplingProtocol" xlink:type="simple">by hand</named-content>; samplingEffort: <named-content xmlns:xlink="http://www.w3.org/1999/xlink" content-type="dwc:samplingEffort" xlink:type="simple">10 km by foot</named-content>; year: <named-content xmlns:xlink="http://www.w3.org/1999/xlink" content-type="dwc:year" xlink:type="simple">2021</named-content>; month: <named-content xmlns:xlink="http://www.w3.org/1999/xlink" content-type="dwc:month" xlink:type="simple">8</named-content>; day: <named-content xmlns:xlink="http://www.w3.org/1999/xlink" content-type="dwc:day" xlink:type="simple">10</named-content>; <bold>Record Level:</bold> institutionID: <named-content xmlns:xlink="http://www.w3.org/1999/xlink" content-type="dwc:institutionID" xlink:type="simple">MGEU</named-content>; basisOfRecord: <named-content xmlns:xlink="http://www.w3.org/1999/xlink" content-type="dwc:basisOfRecord" xlink:type="simple">PreservedSpecimen</named-content></p></list-item></list></tp:treatment-sec><tp:treatment-sec sec-type="Description"><title>Description</title><p><bold>Male</bold> (holotype) (Fig. <xref ref-type="fig" rid="F7818796">3</xref>E and Fig. <xref ref-type="fig" rid="F7818800">4</xref>A–C). Total length 3.68; carapace 1.69 long, 1.59 wide; abdomen 1.99 long, 1.33 wide.</p><p>Carapace (Fig. <xref ref-type="fig" rid="F7818796">3</xref>E and Fig. <xref ref-type="fig" rid="F7818800">4</xref>A, C) yellowish-brown, sides brown, a pair of coffee-coloured paramedian stripes starting from behind PME and PLE, almost reaching the posterior margin. In dorsal view, anterior eye row (AER) slightly recurved, posterior eye row (PER) distinctly recurved, PER nearly as wide as AER. Eye sizes and interdistances: anterior median eyes (AME) 0.08, anterior lateral eyes (ALE) 0.15, posterior median eyes (PME) 0.07, posterior lateral eyes (PLE) 0.11; distance between AMEs (AME–AME) 0.16, distance between AME and ALE (AME–ALE) 0.14, distance between PMEs (PME–PME) 0.20, distance between PME and PLE (PME–PLE) 0.34. Length of median ocular quadrangle (MOQ) 0.37, MOQ anterior width 0.31, MOQ posterior width 0.32. Clypeal height 0.18. Chelicerae yellowish-brown, both margins with one tooth. Labium and endites coloured as chelicerae, endites depressed posteriorly, slightly convergent anteriorly, with dense scopulae on anterior margin; labium nearly hexagona, anterior margin with sparse setae. Sternum yellow, more or less cordiform, 0.86 long, 0.77 wide.</p><p>Abdomen (Fig. <xref ref-type="fig" rid="F7818800">4</xref>A–C) elongate-oval in dorsal view, tapering posteriorly, almost flat in profile, shield-shaped. Dorsum centrally with several pairs of grey spots; lateral with five pairs of white spots and with fuzzy pattern represented by numerous horizontal stripes or blotches; venter yellow, without distinct pattern; spinnerets brown.</p><p>Legs basically yellowish-brown (Fig. <xref ref-type="fig" rid="F7818796">3</xref>E), all legs with inconspicuous dark brown annuli in the distal parts of femur, patella, tibia and entire metatarsus. Leg length: I 9.29 (2.59, 3.22, 2.37, 1.11), II 9.22 (2.64, 3.22, 2.27, 1.09), III 4.33 (1.33, 1.61, 0.88, 0.51), IV 4.88 (1.31, 1.70, 0.94, 0.53).</p><p>Palp (Fig. <xref ref-type="fig" rid="F7818792">2</xref>A–D). Tibia relatively long, more than 1/2 of cymbium length, with three apophyses: a thick, thumb-shaped ventral one (VTA), ca. 1/3 of palpal tibia length; a distinctly small intermediate apophysis (ITA), triangular or dentiform in prolateral view, nearly invisible in ventral view, ~ 1/3 VTA length; and a relatively thin, spiny retrolateral apophysis (RTA). Tegulum circular and relatively flat, anterior part with numerous scale-like furcella; sperm duct (SD) distinct, forming a loop along tegular margin. Embolus (E) filiform, spiralled along tegular margin, but separated from tegulum; embolar base (EB) situated posterior margin of the tegulum (ca. 6 o’clock position), embolar tip (ET) terminated at the retrolateral flank (ca. 3 o’clock position).</p><p><bold>Female</bold> (Fig. <xref ref-type="fig" rid="F7818796">3</xref>F and Fig. <xref ref-type="fig" rid="F7818800">4</xref>D–F). Total length 3.69; carapace 1.61 long, 1.53 wide; abdomen 2.08 long, 1.86 wide. Eye sizes and interdistances: AME 0.08, ALE 0.14, PME 0.06, PLE 0.10; AME–AME 0.18, AME–ALE 0.17, PME–PME 0.23, PME–PLE 0.36. MOQL 0.37, MOQA 0.32, MOQP 0.35. Sternum 0.79 long, 0.75 wide. Measurements of legs: I 6.04 (1.57, 1.77, 1.22, 0.74), II 7.50 (2.02, 2.50, 1.48, 0.75), III 3.45 (0.93, 1.09, 0.61, 0.41), IV — (1.04, 0.69, —, —). General characters as in male, but slightly larger in size and lighter in colour.</p><p>Epigyne (Fig. <xref ref-type="fig" rid="F7818796">3</xref>A–D). Epigynal plate distinctly wider than long, anterior and lateral margin not delimited, posterior margin rebordered; the arrangement of the various parts of the vulva are clearly visible through the tegument in ventral view. Epigynal plate with an atrium (A) and a hood (H). Atrium large and nearly crescent-shaped, anteriorly located, anterior margin with a triangular membrane (AM), posterior margin distinctly procurved. Hood bell-shaped, located at central portion of epigynal plate, its anterior margin overpasses the posterior margin of atrium. Copulatory openings (CO) indistinct, located antero-laterally to atrial borders, leading to parallel copulatory ducts (CD) directed posteriorly and then running transversely to connect with centrally located spermathecae (SP). Copulatory ducts sac-shaped, strongly twisted with several clearly visible constrictions, forming 3 ~ 4 balloon-shaped structures. Spermathecae distinctly small, papilliform or globular, located on the both sides of the hood, separated by about two diameters. Fertilisation ducts (FD) short and curved, acicular, located on dorsal surface of spermathecae.</p><p><bold>DNAbarcode</bold>: 5'TATTTGGAGCTTGATCTGCTATAGTAGGGACAGCTATAAGAGTGTTAATTCGTATGGAATTAGGA AGATCTGGAAGATTATTAGGAAATGATCATCTTTATAATGTAATTGTTACCGCTCATGCTTTTGTTATGATTTTTTTTATA GTAATACCTATTTTAATTGGGGGTTTTGGAAATTGATTAGTACCTTTAATGTTAGGGGCTCCTGATATATCTTTCCCTCG GATGAATAATTTATCTTTTTGATTATTACCCCCTTCATTATTTTTATTATTTATATCTTCTATAGTAGAGGTAGGTGTAGGG GCAGGATGAACTGTTTATCCTCCTTTAGCTTCTAGAGTTGGGCATATAGGAGGATCTATAGATTTTGCTATTTTTTCTTT ACATTTAGCTGGAGCTTCTTCTATTATAGGAGCGGTTAATTTTATTTCTACTATTATTAATATACGAACTAGAGGTATAAG AATAGAAAAGGTTCCTTTGTTTGTATGATCTGTATTAATTACAGCTATTTTACTTCTTTTGTCTTTACCTGTATTAGCAGG TGCTATTACTATATTATTAACTGATCGTAATTTTAACACTTCTTTTTTTGATCCTGCAGGGGGAGGGGATCCAATTTTATT TCAACATTTGTTTTGATTTTT3' (holotype, YHTHO002; GenBank: ON435709).</p><p><bold>DNAbarcode</bold>: 5'TATTTGGAGCTTGATCTGCTATAGTAGGGACGGCTATAAGAGTGTTAATTCGTATGGAATTAGGA AGATCTGGAAGATTATTAGGAAATGATCATCTTTATAATGTAATTGTTACCGCTCATGCTTTTGTCATGATTTTTTTTATA GTAATACCTATTTTAATTGGGGGTTTTGGAAATTGATTAGTACCTTTAATGTTAGGGGCTCCTGATATATCTTTCCCTCG GATAAATAATTTATCTTTTTGATTATTACCCCCTTCATTATTTTTACTATTTATATCTTCTATAGTAGAGGTAGGTGTGGGG GCAGGATGAACTGTTTATCCTCCTCTAGCTTCTAGAGTTGGGCATATAGGAGGATCTATAGATTTTGCTATTTTTTCTTT ACATTTAGCTGGGGCTTCTTCTATTATAGGGGCGGTTAATTTTATTTCTACTATTATTAATATACGAACTAGAGGTATAAG AATAGAAAAGGTTCCTTTGTTTGTATGATCTGTATTAATTACAGCTATTTTACTTCTTTTGTCTTTACCTGTATTAGCAGG TGCTATTACTATATTATTAACTGATCGTAATTTTAACACTTCTTTTTTTGATCCTGCAGGGGGAGGGGATCCAATTTTATT TCAACATTTGTTTTGATTTTT3' (paratype, YHTHO003; GenBank: ON435708).</p></tp:treatment-sec><tp:treatment-sec sec-type="Diagnosis"><title>Diagnosis</title><p>The new species resembles <italic><tp:taxon-name><tp:taxon-name-part taxon-name-part-type="genus" reg="Synema">S.</tp:taxon-name-part><tp:taxon-name-part taxon-name-part-type="species" reg="albomaculatum">albomaculatum</tp:taxon-name-part></tp:taxon-name></italic> and <italic><tp:taxon-name><tp:taxon-name-part taxon-name-part-type="genus" reg="Synema">S.</tp:taxon-name-part><tp:taxon-name-part taxon-name-part-type="species" reg="chikunii">chikunii</tp:taxon-name-part></tp:taxon-name></italic> in having the similar habitus (abdomen dorsally with characteristic spots) (cf. Fig. <xref ref-type="fig" rid="F7818800">4</xref>A, D and <xref ref-type="bibr" rid="B7818437">Ono 2001</xref>: 230, figs. 65 and 69, <xref ref-type="bibr" rid="B7818428">Ono 1983</xref>: 60, figs. 1–3) and by the general shape of copulatory organs (filiform embolus spiralled along tegular margin, VTA thumb-shaped in males; copulatory duct sac-shaped with several clearly visible constrictions, spermathecae relatively small in females) (cf. Fig. <xref ref-type="fig" rid="F7818792">2</xref>A, D and Fig. <xref ref-type="fig" rid="F7818796">3</xref>B, D and <xref ref-type="bibr" rid="B7818437">Ono 2001</xref>: 230, figs. 66, 67, 71, <xref ref-type="bibr" rid="B7818428">Ono 1983</xref>: 60, figs. 4, 5, 7). <italic><tp:taxon-name><tp:taxon-name-part taxon-name-part-type="genus" reg="Synema">S.</tp:taxon-name-part><tp:taxon-name-part taxon-name-part-type="species" reg="guiyang">guiyang</tp:taxon-name-part></tp:taxon-name></italic> sp. nov. can be distinguished from <italic><tp:taxon-name><tp:taxon-name-part taxon-name-part-type="genus" reg="Synema">S.</tp:taxon-name-part><tp:taxon-name-part taxon-name-part-type="species" reg="albomaculatum">albomaculatum</tp:taxon-name-part></tp:taxon-name></italic> and <italic><tp:taxon-name><tp:taxon-name-part taxon-name-part-type="genus" reg="Synema">S.</tp:taxon-name-part><tp:taxon-name-part taxon-name-part-type="species" reg="chikunii">chikunii</tp:taxon-name-part></tp:taxon-name></italic> by the following characters: for the males, embolus apically not curved, ITA distinctly smaller than RTA, apex of RTA relatively blunt and not bifurcate (Fig. <xref ref-type="fig" rid="F7818792">2</xref>A, B, D) (vs. embolus apically slightly curved; ITA absent, RTA apically sharp in <italic><tp:taxon-name><tp:taxon-name-part taxon-name-part-type="genus" reg="Synema">S.</tp:taxon-name-part><tp:taxon-name-part taxon-name-part-type="species" reg="albomaculatum">albomaculatum</tp:taxon-name-part></tp:taxon-name></italic>, as in <xref ref-type="bibr" rid="B7818437">Ono 2001</xref>: 230, figs. 66–68; ITA slightly shorter than RTA, RTA apically bifurcate in <italic><tp:taxon-name><tp:taxon-name-part taxon-name-part-type="genus" reg="Synema">S.</tp:taxon-name-part><tp:taxon-name-part taxon-name-part-type="species" reg="chikunii">chikunii</tp:taxon-name-part></tp:taxon-name></italic>, as in <xref ref-type="bibr" rid="B7818428">Ono 1983</xref>: 60, figs. 4, 5); for the females, epigyne plate with a large atrium, bell-shaped hood about 1/5 epigyne width (Fig. <xref ref-type="fig" rid="F7818796">3</xref>A, D) (vs. atrium absent, transverse band-shaped hood nearly as wide as epigynal plate, as in <xref ref-type="bibr" rid="B7818437">Ono 2001</xref>: 230, fig. 70 and <xref ref-type="bibr" rid="B7818428">Ono 1983</xref>: 60, fig. 6).</p></tp:treatment-sec><tp:treatment-sec sec-type="Etymology"><title>Etymology</title><p>The species name is derived from the name of the type locality; noun in apposition.</p></tp:treatment-sec><tp:treatment-sec sec-type="Distribution"><title>Distribution</title><p>Known from the Guiyang City, Guizhou Province, China (Fig. <xref ref-type="fig" rid="F7818779">1</xref>).</p></tp:treatment-sec><tp:treatment-sec sec-type="Biology"><title>Biology</title><p><italic><tp:taxon-name><tp:taxon-name-part taxon-name-part-type="genus" reg="Synema">Synema</tp:taxon-name-part><tp:taxon-name-part taxon-name-part-type="species" reg="guiyang">guiyang</tp:taxon-name-part></tp:taxon-name></italic> sp. nov. is a typical leaf-dwelling spider. The types were obtained from foliage in woods in the core zone of Guiyang Forest Park.</p></tp:treatment-sec><tp:treatment-sec><!--Section generated to contain objects referenced in tp:taxon-treatment.--><fig id="F7818796" position="float" orientation="portrait"><object-id xmlns:xlink="http://www.w3.org/1999/xlink" content-type="arpha" xlink:type="simple">163F5A0D-A992-580F-8198-D13542212D4A</object-id><object-id xmlns:xlink="http://www.w3.org/1999/xlink" content-type="doi" xlink:type="simple">10.3897/BDJ.10.e85072.figure3</object-id><label>Figure 3.</label><caption><p><italic><tp:taxon-name><tp:taxon-name-part taxon-name-part-type="genus" reg="Synema">Synema</tp:taxon-name-part><tp:taxon-name-part taxon-name-part-type="species" reg="guiyang">guiyang</tp:taxon-name-part></tp:taxon-name></italic> sp. nov., female paratype and male holotype, epigyne (<bold>A–D</bold>), frontal views of prosoma (<bold>E</bold>–<bold>F</bold>). <bold>A</bold>–<bold>B</bold> Macerated epigyne, ventral and dorsal; <bold>C</bold>–<bold>D</bold> Epigyne, macerated and embedded in Arabic gum, ventral and dorsal; <bold>E</bold> Male; <bold>F</bold> Female. Abbreviations: A = atrium; AM = atrial membrane; CD = copulatory duct; CO = copulatory opening; FD = fertilisation duct; H = hood; SP = spermatheca. Scale bars: 0.2 mm (equal for A–D); 1 mm (E, F).</p></caption><graphic xmlns:xlink="http://www.w3.org/1999/xlink" xlink:href="bdj-10-e85072-g003.jpg" position="float" id="oo_678763.jpg" orientation="portrait" xlink:type="simple"><uri content-type="original_file" xlink:type="simple">https://binary.pensoft.net/fig/678763</uri></graphic></fig><fig id="F7818800" position="float" orientation="portrait"><object-id xmlns:xlink="http://www.w3.org/1999/xlink" content-type="arpha" xlink:type="simple">B4879EED-7EB3-5D66-B21C-55155B546618</object-id><object-id xmlns:xlink="http://www.w3.org/1999/xlink" content-type="doi" xlink:type="simple">10.3897/BDJ.10.e85072.figure4</object-id><label>Figure 4.</label><caption><p>Habitus of <italic><tp:taxon-name><tp:taxon-name-part taxon-name-part-type="genus" reg="Synema">Synema</tp:taxon-name-part><tp:taxon-name-part taxon-name-part-type="species" reg="guiyang">guiyang</tp:taxon-name-part></tp:taxon-name></italic> sp. nov., male holotype (<bold>A–C</bold>) and female paratype (<bold>D–F</bold>). <bold>A, D</bold> Dorsal view; <bold>B, E</bold> Ventral view; <bold>C, F</bold> Lateral view. Scale bars: 1 mm (equal for A–C, equal for D–F).</p></caption><graphic xmlns:xlink="http://www.w3.org/1999/xlink" xlink:href="bdj-10-e85072-g004.jpg" position="float" id="oo_667837.jpg" orientation="portrait" xlink:type="simple"><uri content-type="original_file" xlink:type="simple">https://binary.pensoft.net/fig/667837</uri></graphic></fig><fig id="F7818792" position="float" orientation="portrait"><object-id xmlns:xlink="http://www.w3.org/1999/xlink" content-type="arpha" xlink:type="simple">0FAD6B1D-96DD-588A-B102-67FB7A42134A</object-id><object-id xmlns:xlink="http://www.w3.org/1999/xlink" content-type="doi" xlink:type="simple">10.3897/BDJ.10.e85072.figure2</object-id><label>Figure 2.</label><caption><p>Male left palp of the holotype of <italic><tp:taxon-name><tp:taxon-name-part taxon-name-part-type="genus" reg="Synema">Synema</tp:taxon-name-part><tp:taxon-name-part taxon-name-part-type="species" reg="guiyang">guiyang</tp:taxon-name-part></tp:taxon-name></italic> sp. nov. <bold>A</bold> Ventral view; <bold>B</bold> Dorsal view; <bold>C</bold> Prolateral view; <bold>D</bold> Retrolateral view. Abbreviations: E = embolus; EB = embolar base; ET = embolar tip; ITA = intermediate tibial apophysis; RTA = retrolateral tibial apophysis; SD = sperm duct; T = tegulum; VTA = ventral tibial apophysis. Scale bar: 0.2 mm (equal for A–D).</p></caption><graphic xmlns:xlink="http://www.w3.org/1999/xlink" xlink:href="bdj-10-e85072-g002.jpg" position="float" id="oo_667834.jpg" orientation="portrait" xlink:type="simple"><uri content-type="original_file" xlink:type="simple">https://binary.pensoft.net/fig/667834</uri></graphic></fig><fig id="F7818779" position="float" orientation="portrait"><object-id xmlns:xlink="http://www.w3.org/1999/xlink" content-type="arpha" xlink:type="simple">2AE64330-B83C-5EE0-9B4B-07B08B3C0718</object-id><object-id xmlns:xlink="http://www.w3.org/1999/xlink" content-type="doi" xlink:type="simple">10.3897/BDJ.10.e85072.figure1</object-id><label>Figure 1.</label><caption><p>Distribution record of <italic><tp:taxon-name><tp:taxon-name-part taxon-name-part-type="genus" reg="Synema">Synema</tp:taxon-name-part><tp:taxon-name-part taxon-name-part-type="species" reg="guiyang">guiyang</tp:taxon-name-part></tp:taxon-name></italic> sp. nov. (red circle).</p></caption><graphic xmlns:xlink="http://www.w3.org/1999/xlink" xlink:href="bdj-10-e85072-g001.jpg" position="float" id="oo_682558.jpg" orientation="portrait" xlink:type="simple"><uri content-type="original_file" xlink:type="simple">https://binary.pensoft.net/fig/682558</uri></graphic></fig></tp:treatment-sec><ref-list><ref id="B7818437"><element-citation xmlns:xlink="http://www.w3.org/1999/xlink" publication-type="article" xlink:type="simple"><person-group person-group-type="author"><name name-style="western"><surname>Ono</surname><given-names>H.</given-names></name></person-group><year>2001</year><article-title>Crab spiders of the family <tp:taxon-name><tp:taxon-name-part taxon-name-part-type="family">Thomisidae</tp:taxon-name-part></tp:taxon-name> from the Kingdom of Bhutan (<tp:taxon-name><tp:taxon-name-part taxon-name-part-type="class">Arachnida</tp:taxon-name-part></tp:taxon-name>, <tp:taxon-name><tp:taxon-name-part taxon-name-part-type="order">Araneae</tp:taxon-name-part></tp:taxon-name>)</article-title><source>Entomologica Basiliensis</source><volume>23</volume><fpage>203</fpage><lpage>236</lpage></element-citation></ref><ref id="B7818428"><element-citation xmlns:xlink="http://www.w3.org/1999/xlink" publication-type="article" xlink:type="simple"><person-group person-group-type="author"><name name-style="western"><surname>Ono</surname><given-names>H.</given-names></name></person-group><year>1983</year><article-title>Eine neue Japanische Synaema-Art (<tp:taxon-name><tp:taxon-name-part taxon-name-part-type="order">Araneae</tp:taxon-name-part></tp:taxon-name>: <tp:taxon-name><tp:taxon-name-part taxon-name-part-type="family">Thomisidae</tp:taxon-name-part></tp:taxon-name>)</article-title><source>Acta Arachnologica</source><volume>31</volume><issue>2</issue><fpage>59</fpage><lpage>63</lpage></element-citation></ref></ref-list></tp:taxon-treatment>
